# Supplementary material for: Long-Term Olfactory Memory in African Elephants
Source: Animals (Basel). 2023 Feb 15;13(4):679. doi: 10.3390/ani13040679 (PMC9951961; doi:10.3390/ani13040679)
Supplement: Supplementary file 1 [file animals-13-00679-s001.zip]

Archive with 3 entries (3 files):
- reaction to present non-kin.mp4
- reaction to absent kin.mp4
- reaction to absent non-kin.mp4
